# Supplementary material for: Diffusion-Controlled Drug Release from Electrospun Poly(3-hydroxybutyrate) Fibers with Beaded Architecture: An Experimental and Modeling Study
Source: Int J Mol Sci. 2026 Jun 8;27(12):5189. doi: 10.3390/ijms27125189 (PMC13299927; doi:10.3390/ijms27125189)
Supplement: Supplementary file 1 [file ijms-27-05189-s001.zip]

Archive with 1 entries (1 files):
- ijms-4321623-supplementary.pdf
